# Supplementary material for: Study Design Complexity and Participant Completion in Dietary Trials for Inflammatory Bowel Disease: A Systematic Review and Metaresearch Study
Source: Adv Nutr. 2026 Mar 11;17(4):100614. doi: 10.1016/j.advnut.2026.100614 (PMC13068548; doi:10.1016/j.advnut.2026.100614)
Supplement: Multimedia component 2 [file mmc2.xlsx]

## Sheet: Title page
Supplementary material to:
Study Design Complexity and Participant Completion in Dietary Trials for Inflammatory Bowel Disease: A Systematic Review and Meta-Research Study
First Author: Laura Gregersen
Supplemetary material S3: Table 1 (flexible)

## Sheet: Study characteristics by trial
Study ID	Country	Country classification	Publication year	Recruitment period	Recruitment initiation	Study design	Trial duration (weeks)	Diet duration (weeks)	Population (n)	Population age group	Diagnose	Diet type(s)
AlborziAvanaki 2024	Iran	Developed	2024	not reported	NR	Parallel	6	6	38	Adults	UC	Mixed
Kedia 2024	India	Developing	2024	Sep/2019 - Mar/2020 + Aug/2020 - Apr/2022	2019	Parallel	8	8	97	Adults	UC	Additive
Lluansi 2024	Spain	Developed	2024	Dec/2019 - Aug/2021	2019	Parallel	8	8	31	Adults	UC	Additive
Laatikainen 2023	Finland	Developed	2023	2021 - 2022	2021	Cross-over	4	2	7	Adults	UC	Additive
Haskey 2023	Canada	Developed	2023	Apr/2017 - Sep/2021	2017	Parallel	12	12	32	Adults	UC	Restrictive
Miyaguchi 2023	Japan	Developed	2023	Aug/2018 - Mar/2021	2018	Parallel	24	24	20	Adults	UC	Additive
Morshedzadeh 2023	Iran	Developing	2023	Sep/2018 - Jun/2019	2018	Parallel	12	12	70	Adults	UC	Additive
Melgaard 2022	Denmark	Developed	2022	Jul/2018 - Aug/2020	2018	Cross-over	8	8	19	Adults	UC	Mixed
Kedia 2022	India	Developing	2022	Sep/2019 - Mar/2020	2019	Parallel	8	48	73	Adults	UC	Restrictive
Keshteli 2022	Canada	Developed	2022	2014 - 2017	2014	Parallel	26	26	53	Adults	UC	Restrictive
SarbagiliShabat 2022	Italy/Israel	Developed	2022	May/2017 - Dec/2020	2017	Parallel	12	12	51	Adults	UC	Restrictive
Fritsch 2021	USA	Developed	2021	Feb/2015 - Sep/2018	2015	Cross-over	10	8	26	Adults	UC	Restrictive
Morvaridi 2020	Iran	Developing	2020	Jan/2018 - Aug/2018	2018	Cross-over	7.71429	5.71429	40	Adults	UC	Additive
Nyman 2020	Sweden	Developed	2020	2-year period	NR	Parallel	24	24	130	Adults	UC	Additive
Bamba 2018	Japan	Developed	2018	Dec/2015 - Feb/2017	2015	Parallel	16	1.71429	11	Adults	UC	Additive
Jian 2018	China	Developing	2018	Apr/2012 - Sep/2015	2012	Parallel	26	6	97	Adults	UC	Restrictive
Hvas 2016	Denmark	Developed	2016	Mar/2012 - Sep/2014	2012	Parallel	8	16	24	Adults	UC	Additive
James 2015	Australia	Developed	2015	Jun/2002 - Oct/2008	2002	Cross-over	6.85714	4	25	Adults	UC	Additive
Kyaw 2014	UK	Developed	2014	not reported	NR	Parallel	24	52	130	Adults	UC	Restrictive
Faghfoori 2011	Iran	Developing	2011	not reported	NR	Parallel	8	6	41	Adults	UC	Additive
Casellas 2007	Spain	Developed	2007	not reported	NR	Parallel	2	16	19	Adults	UC	Additive
Seidner 2005	USA	Developed	2005	Sep/1994 - Dec/1997	1994	Parallel	26	52	121	Adults	UC	Additive
Kato 2004	Japan	Developed	2004	Sep/2001 - Mar/2003	2001	Parallel	12	4	20	Adults	UC	Additive
Ishikawa 2003	Japan	Developed	2003	Apr/1998 - Sep/1998	1998	Parallel	52	16	21	Adults	UC	Additive
Kanauchi 2002	Japan	Developed	2002	not reported	NR	Parallel	4	4	18	Adults	UC	Additive
Fernandez-Banares 1999	Spain	Developed	1999	Jan/1993 - May/1996	1993	Parallel	52	6	105	Adults	UC	Additive
Almallah 1998	UK	Developed	1998	Not reported	NR	Parallel	26	156	18	Adults	UC	Additive
Candy 1995	South Africa	Developing	1995	not reported	NR	Parallel	6	52	18	Adults	UC	Restrictive
Hawthorne 1992	UK	Developed	1992	not reported	NR	Parallel	52	130	96	Adults	UC	Additive
Wright 1965	UK	Developed	1965	not reported	NR	Parallel	52	4	77	Adults	UC	Restrictive
Strisciuglio 2013	Italy	Developed	2013	not reported	NR	Parallel	52	4	29	Children	UC	Restrictive
Ejderhamn 1992	Sweden	Developed	1992	not reported	NR	Cross-over	182	104	12	Children	UC	Additive
Liso 2022	Italy	Developed	2022	Sep/2019 - Dec/2020	2019	Parallel	8	8	47	Adults	IBD	Additive
Lacerda 2021	Portugal	Developed	2021	not reported	NR	Parallel	8	8	25	Adults	IBD	Restrictive
Cox 2020	UK	Developed	2020	Feb/2016 - May/2017	2016	Parallel	4	4	52	Adults	IBD	Restrictive
Bodini 2019	Italy	Developed	2019	not reported	NR	Parallel	6	6	55	Adults	IBD	Both additive and restrictive
Yilmaz 2019	Turkey	Developed	2019	May/2015 - Dec/2016	2015	Parallel	4	8	45	Adults	IBD	Additive
Cox 2017	UK	Developed	2017	Mar/2014 - Oct/2015	2014	Cross-over	4	4	32	Adults	IBD	Mixed
Pedersen 2017	Denmark	Developed	2017	Jun/2012 - Nov/2013	2012	Parallel	6	6	89	Adults	IBD	Restrictive
Brunborg 2008	Norway	Developed	2008	Apr/2003 - Nov/2003	2003	Parallel	2	9	45	Adults	IBD	Additive
Bjorck 2000	Sweden	Developed	2000	not reported	NR	Parallel	8	52	53	Adults	IBD	Additive
Kaplan 2022	USA	Developed	2022	Apr/2018 - Dec/2019	2018	Cross-over	34	32	54	Children	IBD	Restrictive
ElAmrousy 2022	Egypt	Developing	2022	Apr/2020 - Apr/2021	2020	Parallel	12	12	100	Children	IBD	Restrictive
Lewis 2021	USA	Developed	2021	Sep/2017 - Oct/2019	2017	Parallel	12	12	197	Adults	CD	Restrictive
Albenberg 2019	USA	Developed	2019	Nov/2013 - Jun/2015	2013	Parallel	49	49	213	Adults	CD	Restrictive
Halmos 2016	Australia	Developed	2016	Mar/2009 - May/2011	2009	Cross-over	10	4.85714	9	Adults	CD	Restrictive
Gunasekeera 2016	UK	Developed	2016	Jul/2007 - Sep/2010	2007	Parallel	4	4	24	Adults	CD	Restrictive
Machado 2015	Brazil	Developing	2015	Feb/2012 - Oct/2012	2012	Parallel	16	24	68	Adults	CD	Additive
Walters 2014	USA	Developed	2014	not reported	NR	Cross-over	13	8	6	Adults	CD	Restrictive
Brotherton 2014	USA	Developed	2014	not reported	NR	Parallel	4	8	7	Adults	CD	Restrictive
Benjamin 2012	India	Developing	2012	Nov/2005 - Nov/2008	2005	Parallel	8	8	30	Adults	CD	Additive
Benjamin 2011	UK	Developed	2011	Sep/2006 - Apr/2009	2006	Parallel	5	6	103	Adults	CD	Additive
Bentz 2010	Switzerland	Developed	2010	Not reported	NR	Cross-over	12	2	40	Adults	CD	Restrictive
Bartel 2008	Austria	Developed	2008	Jan/2004 - Jan/2004	2004	Parallel	24	2	18	Adults	CD	Restrictive
Eivindson 2005	Denmark	Developed	2005	not reported	NR	Parallel	9	9	31	Adults	CD	Additive
Lomer 2005	UK	Developed	2005	Dec/1999 - Jan/2002	1999	Parallel	16	26	83	Adults	CD	Restrictive
Nielsen 2005	Denmark	Developed	2005	not reported	NR	Parallel	9	12	31	Adults	CD	Additive
Lomer 2001	UK	Developed	2001	not reported	NR	Parallel	16	4	20	Adults	CD	Restrictive
DenHond 1999	Belgium	Developed	1999	not reported	NR	Parallel	4	26	14	Adults	CD	Additive
Ritchie 1987	UK	Developed	1987	Sep/1980 - Aug 1983	1980	Parallel	104	52	352	Adults	CD	Restrictive
Levenstein 1985	Italy	Developed	1985	Mar/1981 - Dec/1981	1981	Parallel	130	4	71	Adults	CD	Both additive and restrictive
Allen 2022	UK	Developed	2022	not reported	NR	Parallel	6	6	23	Children	CD	Additive
Suskind 2020	USA	Developed	2020	Nov/2015 - Dec/2018	2015	Parallel	12	12	16	Children	CD	Restrictive

## Sheet: Study charact. by study arm
Study ID	Study arm	Country	Publication year	Recruitment initiation	Study design	Trial duration (weeks)	Diet duration (weeks)	Population age group	Diagnose	Diet type(s)	Diet content
AlborziAvanaki 2024	1	Iran	2024	NR	Parallel	6	6	Adults	UC	Mixed	GFD + gluten-free bread
AlborziAvanaki 2024	2	Iran	2024	NR	Parallel	6	6	Adults	UC	Mixed	GFD + bread with gluten
Kedia 2024	1	India	2024	2019	Parallel	8	8	Adults	UC	Additive	Placebo water
Kedia 2024	2	India	2024	2019	Parallel	8	8	Adults	UC	Additive	Coconut water
Lluansi 2024	1	Spain	2024	2019	Parallel	8	8	Adults	UC	Additive	Sourdough bread
Lluansi 2024	2	Spain	2024	2019	Parallel	8	8	Adults	UC	Additive	Placebo bread
Haskey 2023	1	Canada	2023	2017	Parallel	12	12	Adults	UC	Restrictive	Mediterranean
Haskey 2023	2	Canada	2023	2017	Parallel	12	12	Adults	UC	Restrictive	Standard Canadian diet
Miyaguchi 2023	1	Japan	2023	2018	Parallel	24	24	Adults	UC	Additive	Zink + n-3-diet
Miyaguchi 2023	2	Japan	2023	2018	Parallel	24	24	Adults	UC	None	Habitual diet
Morshedzadeh 2023	1	Iran	2023	2018	Parallel	12	12	Adults	UC	Additive	Flaxseed powder
Morshedzadeh 2023	2	Iran	2023	2018	Parallel	12	12	Adults	UC	None	Habitual
Laatikainen 2023	1-2	Finland	2023	2021	Cross-over	4	2	Adults	UC	Additive	Carrageenan product vs. beta-glucan
Kedia 2022	1	India	2022	2019	Parallel	8	48	Adults	UC	Restrictive	Anti-inflammatory diet
Kedia 2022	2	India	2022	2019	Parallel	8	48	Adults	UC	None	Habitual
Keshteli 2022	1	Canada	2022	2014	Parallel	26	26	Adults	UC	Restrictive	Anti-inflammatory diet
Keshteli 2022	2	Canada	2022	2014	Parallel	26	26	Adults	UC	Restrictive	Standard Canadian diet
SarbagiliShabat 2022	1	Italy/Israel	2022	2017	Parallel	12	12	Adults	UC	None	No diet
SarbagiliShabat 2022	2	Italy/Israel	2022	2017	Parallel	12	12	Adults	UC	Restrictive	UC exclusion diet + FT
SarbagiliShabat 2022	3	Italy/Israel	2022	2017	Parallel	12	12	Adults	UC	Restrictive	UC exclusion diet
Melgaard 2022	1-2	Denmark	2022	2018	Cross-over	8	8	Adults	UC	Mixed	Low FODMAP + provocation foods
Fritsch 2021	1-2	USA	2021	2015	Cross-over	10	8	Adults	UC	Restrictive	Low fat/high fibre vs. standard American diet
Nyman 2020	1	Sweden	2020	NR	Parallel	24	24	Adults	UC	Additive	Oat bran
Nyman 2020	2	Sweden	2020	NR	Parallel	24	24	Adults	UC	Additive	Wheat bran
Morvaridi 2020	1	Iran	2020	2018	Cross-over	7.71429	5.71429	Adults	UC	Additive	Placebo vs. olive oil
Morvaridi 2020	2	Iran	2020	2018	Cross-over	7.71429	5.71429	Adults	UC	Additive	Olive oil vs. placebo
Yilmaz 2019	1	Turkey	2019	2015	Parallel	4	8	Adults	UC	Additive	Kefir Colitis-group
Yilmaz 2019	2	Turkey	2019	2015	Parallel	4	8	Adults	UC	None	Habitual Colitis-group
Bamba 2018	1	Japan	2018	2015	Parallel	16	1.71429	Adults	UC	Additive	Fermented vegetable beverage
Bamba 2018	2	Japan	2018	2015	Parallel	16	1.71429	Adults	UC	Additive	Fermented vegetable beverage
Jian 2018	1	China	2018	2012	Parallel	26	6	Adults	UC	Restrictive	IgG exclusion diet
Jian 2018	2	China	2018	2012	Parallel	26	6	Adults	UC	None	Habitual
Hvas 2016	1	Denmark	2016	2012	Parallel	8	16	Adults	UC	Additive	Flavoured whey protein
Hvas 2016	2	Denmark	2016	2012	Parallel	8	16	Adults	UC	None	No diet
James 2015	1-2	Australia	2015	2002	Cross-over	6.85714	4	Adults	UC	Additive	Resistant starch vs. wheat bran fibre
Kyaw 2014	1	UK	2014	NR	Parallel	24	52	Adults	UC	Restrictive	Low carbohydrate, low fat, high protein
Kyaw 2014	2	UK	2014	NR	Parallel	24	52	Adults	UC	None	Habitual
Faghfoori 2011	1	Iran	2011	NR	Parallel	8	6	Adults	UC	Additive	Germinated barley foodstuff
Faghfoori 2011	2	Iran	2011	NR	Parallel	8	6	Adults	UC	None	No diet
Casellas 2007	1	Spain	2007	NR	Parallel	2	16	Adults	UC	Additive	Inulin
Casellas 2007	2	Spain	2007	NR	Parallel	2	16	Adults	UC	Additive	Matodextrin
Seidner 2005	1	USA	2005	1994	Parallel	26	52	Adults	UC	Additive	UC nutritional supplement
Seidner 2005	2	USA	2005	1994	Parallel	26	52	Adults	UC	Additive	Carbohydrate drink (placebo)
Kato 2004	1	Japan	2004	2001	Parallel	12	4	Adults	UC	Additive	Fermented milk
Kato 2004	2	Japan	2004	2001	Parallel	12	4	Adults	UC	Additive	Placebo milk
Ishikawa 2003	1	Japan	2003	1998	Parallel	52	16	Adults	UC	Additive	Fermented milk
Ishikawa 2003	2	Japan	2003	1998	Parallel	52	16	Adults	UC	Additive	No diet
Kanauchi 2002	1	Japan	2002	NR	Parallel	4	4	Adults	UC	Additive	Germinated barley foodstuff
Kanauchi 2002	2	Japan	2002	NR	Parallel	4	4	Adults	UC	None	No diet
Fernandez-Banares 1999	1	Spain	1999	1993	Parallel	52	6	Adults	UC	Additive	HUSK seeds
Fernandez-Banares 1999	2	Spain	1999	1993	Parallel	52	6	Adults	UC	None	No diet + treatment
Fernandez-Banares 1999	3	Spain	1999	1993	Parallel	52	6	Adults	UC	Additive	HUSK + treatment
Almallah 1998	1	UK	1998	NR	Parallel	26	156	Adults	UC	Additive	Fish oil
Almallah 1998	2	UK	1998	NR	Parallel	26	156	Adults	UC	Additive	Sunflower oil
Candy 1995	1	South Africa	1995	NR	Parallel	6	52	Adults	UC	Restrictive	Elimination diet
Candy 1995	2	South Africa	1995	NR	Parallel	6	52	Adults	UC	Restrictive	Habitual
Hawthorne 1992	1	UK	1992	NR	Parallel	52	130	Adults	UC	Additive	Fish oil
Hawthorne 1992	2	UK	1992	NR	Parallel	52	130	Adults	UC	Additive	Olive oil (placebo)
Wright 1965	1	UK	1965	NR	Parallel	52	4	Adults	UC	Restrictive	Milk-free
Wright 1965	2	UK	1965	NR	Parallel	52	4	Adults	UC	Restrictive	Milk-free + GFD
Wright 1965	3	UK	1965	NR	Parallel	52	4	Adults	UC	None	Habitual
Strisciuglio 2013	1	Italy	2013	NR	Parallel	52	4	Children	UC	Restrictive	Cow’s milk protein elimination diet
Strisciuglio 2013	2	Italy	2013	NR	Parallel	52	4	Children	UC	None	Habitual
Ejderhamn 1992	1-2	Sweden	1992	NR	Cross-over	182	104	Children	UC	Additive	Wheat fibre vs. isphagula
Liso 2022	1	Italy	2022	2019	Parallel	8	8	Adults	IBD	Additive	Red juice (placebo)
Liso 2022	2	Italy	2022	2019	Parallel	8	8	Adults	IBD	Additive	Purple corn extract
Lacerda 2021	1	Portugal	2021	NR	Parallel	8	8	Adults	IBD	Restrictive	Mediterranean diet + functional foods
Lacerda 2021	2	Portugal	2021	NR	Parallel	8	8	Adults	IBD	Restrictive	Mediterranean diet
Cox 2020	1	UK	2020	2016	Parallel	4	4	Adults	IBD	Restrictive	Low FODMAP
Cox 2020	2	UK	2020	2016	Parallel	4	4	Adults	IBD	Restrictive	Exclusion diet (sham)
Bodini 2019	1	Italy	2019	NR	Parallel	6	6	Adults	IBD	Restrictive	Low FODMAP
Bodini 2019	2	Italy	2019	NR	Parallel	6	6	Adults	IBD	Additive	Standard FODMAP diet
Pedersen 2017	1	Denmark	2017	2012	Parallel	6	6	Adults	IBD	Restrictive	Low FODMAP
Pedersen 2017	2	Denmark	2017	2012	Parallel	6	6	Adults	IBD	None	Habitual
Cox 2017	1-4	UK	2017	2014	Cross-over	4	4	Adults	IBD	Mixed	Low FODMAP + provocation foods
Brunborg 2008	1	Norway	2008	2003	Parallel	2	9	Adults	IBD	Additive	Seal oil
Brunborg 2008	2	Norway	2008	2003	Parallel	2	9	Adults	IBD	Additive	Cod liver oil
Bjorck 2000	1	Sweden	2000	NR	Parallel	8	52	Adults	IBD	Additive	Hydrothermally processed cereal
Bjorck 2000	2	Sweden	2000	NR	Parallel	8	52	Adults	IBD	Additive	Ordinary cereal
ElAmrousy 2022	1	Egypt	2022	2020	Parallel	12	12	Children	IBD	Restrictive	Mediterranean
ElAmrousy 2022	2	Egypt	2022	2020	Parallel	12	12	Children	IBD	None	Habitual
Kaplan 2022	1-2	USA	2022	2018	Cross-over	34	32	Children	IBD	Restrictive	SCD vs. modified SCD
Lewis 2021	1	USA	2021	2017	Parallel	12	12	Adults	CD	Restrictive	Mediterranean
Lewis 2021	2	USA	2021	2017	Parallel	12	12	Adults	CD	Restrictive	SCD
Albenberg 2019	1	USA	2019	2013	Parallel	49	49	Adults	CD	Restrictive	High meat
Albenberg 2019	2	USA	2019	2013	Parallel	49	49	Adults	CD	Restrictive	Low meat
Yilmaz 2019	3	Turkey	2019	2015	Parallel	4	8	Adults	CD	Additive	Kefir Crohns-group
Yilmaz 2019	4	Turkey	2019	2015	Parallel	4	8	Adults	CD	None	Habitual Crohns-group
Gunasekeera 2016	1	UK	2016	2007	Parallel	4	4	Adults	CD	Restrictive	IgG exclusion diet
Gunasekeera 2016	2	UK	2016	2007	Parallel	4	4	Adults	CD	Restrictive	Sham exclusion diet
Halmos 2016	1-2	Australia	2016	2009	Cross-over	10	4.85714	Adults	CD	Restrictive	Low FODMAP vs. sham diet
Machado 2015	1	Brazil	2015	2012	Parallel	16	24	Adults	CD	Additive	Whey protein
Machado 2015	2	Brazil	2015	2012	Parallel	16	24	Adults	CD	Additive	Soy protein
Brotherton 2014	1	USA	2014	NR	Parallel	4	8	Adults	CD	Restrictive	High fiber and low refined carbohydrates
Brotherton 2014	2	USA	2014	NR	Parallel	4	8	Adults	CD	Restrictive	Sham diet
Walters 2014	1-2	USA	2014	NR	Cross-over	13	8	Adults	CD	Restrictive	SCD vs. low residue diet
Benjamin 2012	1	India	2012	2005	Parallel	8	8	Adults	CD	Additive	Glutamine
Benjamin 2012	2	India	2012	2005	Parallel	8	8	Adults	CD	Additive	Whey protein
Benjamin 2011	1	UK	2011	2006	Parallel	5	6	Adults	CD	Additive	Fermented oligosaccharides
Benjamin 2011	2	UK	2011	2006	Parallel	5	6	Adults	CD	Additive	Maltodextrin
Bentz 2010	1-2	Switzerland	2010	NR	Cross-over	12	2	Adults	CD	Restrictive	IgG exclusion diet vs. sham exclusion diet
Bartel 2008	1	Austria	2008	2004	Parallel	24	2	Adults	CD	Restrictive	High meat/high fat
Bartel 2008	2	Austria	2008	2004	Parallel	24	2	Adults	CD	Restrictive	No meat, low fat, high carbohydrate
Eivindson 2005	1	Denmark	2005	NR	Parallel	9	9	Adults	CD	Additive	Omega-3
Eivindson 2005	2	Denmark	2005	NR	Parallel	9	9	Adults	CD	Additive	Omega-6
Lomer 2005	1	UK	2005	1999	Parallel	16	26	Adults	CD	Restrictive	Low particle diet
Lomer 2005	2	UK	2005	1999	Parallel	16	26	Adults	CD	Restrictive	Normal particle diet
Lomer 2005	3	UK	2005	1999	Parallel	16	26	Adults	CD	Restrictive	Low particle diet + calcium supplement
Lomer 2005	4	UK	2005	1999	Parallel	16	26	Adults	CD	Restrictive	Normal particle diet + calcium supplement
Nielsen 2005	1	Denmark	2005	NR	Parallel	9	12	Adults	CD	Additive	Omega-3
Nielsen 2005	2	Denmark	2005	NR	Parallel	9	12	Adults	CD	Additive	Omega-6
Lomer 2001	1	UK	2001	NR	Parallel	16	4	Adults	CD	Restrictive	Micro particle diet
Lomer 2001	2	UK	2001	NR	Parallel	16	4	Adults	CD	Restrictive	Sham dietary advice
DenHond 1999	1	Belgium	1999	NR	Parallel	4	26	Adults	CD	Additive	Glutamine
DenHond 1999	2	Belgium	1999	NR	Parallel	4	26	Adults	CD	Additive	Glycine (placebo)
Ritchie 1987	1	UK	1987	1980	Parallel	104	52	Adults	CD	Restrictive	Refined carbohydrates
Ritchie 1987	2	UK	1987	1980	Parallel	104	52	Adults	CD	Restrictive	Unrefined carbohydrates
Levenstein 1985	1	Italy	1985	1981	Parallel	130	4	Adults	CD	Restrictive	Low fibre
Levenstein 1985	2	Italy	1985	1981	Parallel	130	4	Adults	CD	Additive	Standard fibre
Allen 2022	1	UK	2022	NR	Parallel	6	6	Children	CD	Additive	BC milk
Allen 2022	2	UK	2022	NR	Parallel	6	6	Children	CD	Additive	Placebo milk
Suskind 2020	1	USA	2020	2015	Parallel	12	12	Children	CD	Restrictive	SCD
Suskind 2020	2	USA	2020	2015	Parallel	12	12	Children	CD	Restrictive	SCD + oats and rice
Suskind 2020	3	USA	2020	2015	Parallel	12	12	Children	CD	Restrictive	Whole food diet

## Sheet: Abbreviations
Abbreviations	-
CD	Crohn's Disease
FODMAP	Fermentable oligo-, d- and monosaccahrides and polyols
FT	Faecal transplantation
GFD	Glute-free diet
IBD	Inflammatory bower disease
IgG	Immunoglobulin G
NR	Not reported
SCD	Specific carbohydrate diet
UC	Ulcerative Colitis
